# Supplementary material for: ODF2L acts as a synthetic lethal partner with WEE1 inhibition in epithelial ovarian cancer models
Source: J Clin Invest. 2023 Jan 17;133(2):e161544. doi: 10.1172/JCI161544 (PMC9843051; doi:10.1172/JCI161544)
Supplement: Supplemental table 1 [file jci-133-161544-s020.xlsx]

## Sheet: Sheet1
CAT.ID	Gene.ID	Target.SEQ
#1	ABL1	CCAGCTCTACTACCTACGTTT
	ABL1	CCGAGTTGGTTCATCATCATT
	ABL1	GAAAGAGATCAAACACCCTAA
	ABL1	CCCGTTCTATATCATCACTGA
	ABL1	CCTTCATCCCTCTCATATCAA
#2	ANAPC1	GCTCCAGTTACGCTGTGTAAA
	ANAPC1	CCGTGCTCAGAGGATTTGAAT
	ANAPC1	CCAGAGAACCTTTACCTACTA
	ANAPC1	GCAAAGCTCATGTATTAACAT
	ANAPC1	GCTTTGGCTATGATCTACTTA
#3	ANAPC10	AGTACGGGAAATTGGGTCACA
	ANAPC10	TGGAGTGGATCAGTTACGAGA
	ANAPC10	CAGTCAGAGTAGGAAATAATT
	ANAPC10	ACAAGGCATCCGTTATATCTA
	ANAPC10	GACAATCATAAGAAGCCAACT
#4	ANAPC11	GCTGCAACAAGGTGGAAACAA
	ANAPC11	CCACATGCATTGCATCCTCAA
	ANAPC11	CCGCCAGGAATGGAAGTTCAA
	ANAPC11	CAACGATGAGAACTGTGGCAT
	ANAPC11	GCAGGATGGCATTTAACGGAT
#5	ANAPC13	GAAATGAAGTGGACAGACTTA
	ANAPC13	CCTGAACCTGAACAAGACAAT
	ANAPC13	CACCACAGAATCTGTCAAAGA
	ANAPC13	CGGTTTGTTTCAGTCTCCAAA
	ANAPC13	CGAGAAGACAAGCTGCCTTAT
#6	ANAPC15	CATCGCGGAGAAAGACAACAA
	ANAPC15	GACGAGATGAATGACTACAAT
	ANAPC15	CTGTGGTTTAATCTGGATCGA
	ANAPC15	CATGGACGAGATGAATGACTA
	ANAPC15	CAACCTGGTTCCTATTGGCAA
#7	ANAPC16	CAAGTGGCATCCACGCTTAAA
	ANAPC16	GCTGGAGAGATGTTAGAAGAT
	ANAPC16	GATCTGGTTTCAGTGTCTCAG
	ANAPC16	CAGGTGAAACATGATCAGCAA
	ANAPC16	GTTCTGTCACTGGATCTGGTT
#8	ANAPC2	GCAGATTAAAGCAAGTCAGAT
	ANAPC2	GCTGCTCTTCTGGACGTACAT
	ANAPC2	CCCGGCACCTTCTCTGTCATT
	ANAPC2	CCTCTATATCTCTGCCATCAA
	ANAPC2	GCGGCGTTCATCGGACATCAT
#9	ANAPC4	CAGGAATCGAAGAAGCTATAA
	ANAPC4	GCTGGTACTTGTCTTGCATTA
	ANAPC4	CAAGGCTAGATGAACAGTGTA
	ANAPC4	GCTTTATGCTTATGGAATGTT
	ANAPC4	GAAAGTATGAAAGCACAGTAT
#10	ANAPC5	TCTCTCCCTATAAATGATGTA
	ANAPC5	CCAGTAGAGATGAGGGTGAAA
	ANAPC5	GCAGAACAACACAGAGTCCTT
	ANAPC5	GCAATGAATGATGGCAAATAT
	ANAPC5	GCTAAAGAATGATGAGACTAA
#11	ANAPC7	CCTTGTCGCTTAGATTGTTAT
	ANAPC7	GCGAGATAACGTGGACCTATT
	ANAPC7	CGGAATGCTGTGAGTAAGTAT
	ANAPC7	CCATCTGAAATTGAAGTGAAA
	ANAPC7	GATTTCCTTGTAGCTGTCAAT
#12	ANKRD53	GCACAACTACCTGATTGAGTA
	ANKRD53	CTGATTGAGTATCAAGGTCAA
	ANKRD53	CAAGATGCCATGGGCTACAAA
	ANKRD53	CAGACCTCAATGCTCAGACAT
	ANKRD53
#13	APAF1	GCATTGTGAATGCCATTCTTT
	APAF1	GCCGGAAACTTCAGAAGTTTA
	APAF1	GCCGATGAGAAGACTCTTATT
	APAF1	GCCATGTCTATAAGTGTTGAA
	APAF1	GCAGAATCTTTGCACACGGTT
#14	ATM	CCTGCCAACATACTTTAAGTA
	ATM	GCCGTCAACTAGAACATGATA
	ATM	GCCATAATTCAGGGTAGTTTA
	ATM	GCACTGAAAGAGGATCGTAAA
	ATM	CGTGTCTTAATGAGACTACAA
#15	ATR	CTGTGGTTGTATCTGTTCAAT
	ATR	CCGGATACTTACAGATGTAAA
	ATR	GCCGCTAATCTTCTAACATTA
	ATR	GCCAAAGTATTTCTAGCCTAT
	ATR	GCTGATTATTTACAACCCAAA
#16	AUNIP	GCATCTTCTCTGTGTAAATAA
	AUNIP	CTCTGAAGGTAATCAAGTTAT
	AUNIP	GCGGAAAGTGCAGACACATTT
	AUNIP	CATGAGTCTAAGAAGAACTAT
	AUNIP	CGTAGTCCAGTTTCTGTGTTT
#17	AURKA	ACGAGAATTGTGCTACTTATA
	AURKA	CCTGTCTTACTGTCATTCGAA
	AURKA	GAGTCTACCTAATTCTGGAAT
	AURKA	AGGCCACTGAATAACACCCAA
	AURKA	CACATACCAAGAGACCTACAA
#18	BAX	GATGTGGTCTATAATGCGTTT
	BAX	GCCCACCAGCTCTGAGCAGAT
	BAX	GCCGGAACTGATCAGAACCAT
	BAX	TCATCAGATGTGGTCTATAAT
	BAX	GCCTCAGGATGCGTCCACCAA
#19	BBC3	CGTGAAGAGCAAATGAGCCAA
	BBC3	GTACAATCTCATCATGGGACT
	BBC3	CGACCTCAACGCACAGTACGA
	BBC3	GAGGGTCCTGTACAATCTCAT
	BBC3	ACGGTCCTCAGCCCTCGCTCT
#20	BID	CCTCCAAAGCTGTTCTGACAA
	BID	CTTTCACACAACAGTGAATTT
	BID	TGGGAAGAATAGAGGCAGATT
	BID	GTGAGGAGCTTAGCCAGAAAT
	BID	CAGGGATGAGTGCATCACAAA
#21	BRCA1	CCCTAAGTTTACTTCTCTAAA
	BRCA1	GCCCACCTAATTGTACTGAAT
	BRCA1	CCCACCTAATTGTACTGAATT
	BRCA1	CCCTTCTAAATGCCCATCATT
	BRCA1	GCCTACAAGAAAGTACGAGAT
#22	BUB1	CACTGTAAATATGAATCTGCT
	BUB1	CGAGGTTAATCCAGCACGTAT
	BUB1	GCTCCTACACTTCCTGATATT
	BUB1	ACCAGTGAGTTCCTATCCAAA
	BUB1	AGAAATACAATCAACGGAGAA
#23	BUB1B	CTGAAACTGTATGTGCTGTAA
	BUB1B	GCGTTTATGCAATGAGCCTTT
	BUB1B	CCAGTGTACCTTTCTCCATTT
	BUB1B	GAGACAACTAAACTGCAAATT
	BUB1B	CCTCAGAAAGCATCACCTCAA
#24	BUB3	CCACCTAATCATCCTGTGAAA
	BUB3	CCTTCAAATGTCACAGACTAA
	BUB3	GCCAAGTGACAGATGCAGAAA
	BUB3	CCTTCAGTAATGATGGGACTA
	BUB3	GCTGCATACGAGCGTTTCCAA
#25	CASP3	GCGAATCAATGGACTCTGGAA
	CASP3	CCTGAGATGGGTTTATGTATA
	CASP3	CCGAAAGGTGGCAACAGAATT
	CASP3	CTAAAGGTGGTGAGGCAATAA
	CASP3	GTGGAATTGATGCGTGATGTT
#26	CASP8	GAATCACAGACTTTGGACAAA
	CASP8	GACATGAACCTGCTGGATATT
	CASP8	CCTGGCCGATGGTACTATTTA
	CASP8	TCACAGCATTAGGGACAGGAA
	CASP8	GCCTTGATGTTATTCCAGAGA
#27	CASP9	CTTTGTGTCCTACTCTACTTT
	CASP9	CAGCTTCCAGATTGACGACAA
	CASP9	CCTTTGTTCATCTCCTGCTTA
	CASP9	GATGCCTGGTTGCTTTAATTT
	CASP9	CCACTGCCTCATTATCAACAA
#28	CCDC92	CGTGTATCTCAAGGAACTAAA
	CCDC92	CCACACAGTCACACACCTAAT
	CCDC92	CCAACTGAAAGTGAAAGAGAA
	CCDC92	CAGAGAGCAGGAAACTCCTTT
	CCDC92	CAGAAGAACCTCCTGTTCCTT
#29	CCNA1	GCAAGCAATTAGGGAGAAGTA
	CCNA1	CCTGGCAAACTATACTGTGAA
	CCNA1	GCTAACTGCAAATGGGCAGTA
	CCNA1	GCTTCGAAATATGAAGAGATA
	CCNA1	GCAAGGGTTTGACATCTACAT
#30	CCNA2	GCTGACCCATACCTCAAGTAT
	CCNA2	CCTTAGGGAAATGGAGGTTAA
	CCNA2	CCTCTTGATTATCCAATGGAT
	CCNA2	GCCTGAATCATTAATACGAAA
	CCNA2	GCTCCAACAGTAAATCAGTTT
#31	CCNB1	CCTGGCTAAGAATGTAGTCAT
	CCNB1	GCAGAATAATTGTGTGCCCAA
	CCNB1	GCCATCCTAATTGACTGGCTA
	CCNB1	GCCAAATACCTGATGGAACTA
	CCNB1	GCCATGTTTATTGCAAGCAAA
#32	CCNB2	GTGTGCTTCATTGTGCCCTTT
	CCNB2	CGACTATGATATGGTGCATTA
	CCNB2	GCAGCAGTATTACACAGGATA
	CCNB2	GCAGTCCATAAACCCACATTT
	CCNB2	GCCAAGAATGTGGTGAAAGTA
#33	CCNB3	GCATGTTAACAGGGTATATTT
	CCNB3	GCGCAGATATGCTAGGTGTAT
	CCNB3	GTCTTCTTTGAAGTCGCCAAA
	CCNB3	CGTCCTCAAATGTGACATTAA
	CCNB3	CTCTACCTAATGAAGGCAGTA
#34	CCND1	GCCAGGATGATAAGTTCCTTT
	CCND1	GCACGATTTCATTGAACACTT
	CCND1	CTCTAAGATGAAGGAGACCAT
	CCND1	GCCCTCGGTGTCCTACTTCAA
	CCND1	GAACAAACAGATCATCCGCAA
#35	CCND2	CGACTTTAAGTTTGCCATGTA
	CCND2	TCACCAACACAGACGTGGATT
	CCND2	GAAGGACATCCAACCCTACAT
	CCND2	CCTTCCGCAGTGCTCCTACTT
	CCND2	CGTCGATGATCGCAACTGGAA
#36	CCND3	CAGACCAGCACTCCTACAGAT
	CCND3	CGCTGTGAGGAGGAAGTCTTC
	CCND3	GCACATGATTTCCTGGCCTTC
	CCND3	CCAGCACTCCTACAGATGTCA
	CCND3	CTAGGGTTATTGCATTTGGAT
#37	CCNE1	CCTCCAAAGTTGCACCAGTTT
	CCNE1	CCGAGCAAAGAAAGCCATGTT
	CCNE1	CCTTGTATCATTTCTCGTCAT
	CCNE1	GCAATTCTTCTGGATTGGTTA
	CCNE1	CGACATAGAGAACTGTGTCAA
#38	CCNE2	GCTCTTAAAGATGCTCCTAAA
	CCNE2	CCAGACACATACAAACTATTT
	CCNE2	GCTCCTAAACTCCAAGAGTTT
	CCNE2	CCATACTTCTAGACTGGCTTT
	CCNE2	GATCTGTGTATTCTAGCCATT
#39	CCNF	CTCAACTCTCAACTCACTGTA
	CCNF	GCAACAGGTGAAGCGGATAAA
	CCNF	GCTCACGGACAACACTTACAA
	CCNF	TCAGGCCAGGAAGTCATGTTT
	CCNF	CGCACCTTTCATCTGGCTCTT
#40	CCNH	GCAACTTAATTTCCACCTTAT
	CCNH	CCAGGATAATAATGCTCACTT
	CCNH	CGCTATCCCATATTGGAGAAT
	CCNH	CTTCCGAATGATCCAGTCTTT
	CCNH	CGACCTGGTAGAATCTCTCTA
#41	CCP110	CCCGAAATTATGCCAAAGTTA
	CCP110	CGGCCAAATGTTGCGACAATT
	CCP110	CGTGACTTCATGAGGGAGAAT
	CCP110	CGTAGACTTATGCAGACAGAT
	CCP110	GCTTTAGAGTAAGGATGAGAA
#42	CCSAP	CAAGCATCCATTTGCTCTTTA
	CCSAP	GCAAGCAAGATGGCTGTTATT
	CCSAP	CCAAGTGCCTTATTTGCTAGA
	CCSAP	GACAGAATACATGAGGTGCTA
	CCSAP	CCAGAAGATAATTCTGCACAA
#43	CDC14A	GACTACTATAAATGCACTGAA
	CDC14A	TCTCACCATTCTCGACTGTTT
	CDC14A	TGGAACGATTTGGAGAGGATA
	CDC14A	CCAGCCAACTACCAGAAATTA
	CDC14A	CCAGTGAAGGAAGTATTAATA
#44	CDC14B	CCAAATAATGTCGGCTTACAA
	CDC14B	CTCTCCATTTCAAGGACTAAA
	CDC14B	GAGTGCATCAAATGTACATTA
	CDC14B	CTCCTGAGACTTATATTCAAT
	CDC14B
#45	CDC16	GCATCCACCTACTCTGCTATT
	CDC16	CACAGTCTTCAATAAAGAGTT
	CDC16	GCAAGTTGTTTACCTGTACAT
	CDC16	CAACAGTATCAAAGTGCTCTA
	CDC16	GCTGAAAGGTTCTTCAGCCAA
#46	CDC20	AGACCAACCCATCACCTCAGT
	CDC20	TGGTGGTAATGATAACTTGGT
	CDC20	CCCATTACAAGGAGCTCATCT
	CDC20	CTTTGCACAGAACCAGCTAGT
	CDC20	CAGACATTCACCCAGCATCAA
#47	CDC23	GCAGGAGGTAATATGCTATAA
	CDC23	GCTCGTATATTGTTTCCCAAA
	CDC23	CCTGTCCATAAACAGCGATTT
	CDC23	CCAGGCTTATAGACATGCCAT
	CDC23	GCCCAGTGTTACATCAAATAT
#48	CDC25A	CCCATGCACCACGAGGACTTT
	CDC25A	CCCGTCGTGAAGGCGCTATTT
	CDC25A	GACTTCCATGCCTTAAACCTA
	CDC25A	GCCACTTTGTCTGATGAGGAT
	CDC25A	GAGGTGAAGAACAACAGTAAT
#49	CDC25B	CGTCTGAATCCTCCGAATCTT
	CDC25B	GCTTCCAGTCTATGCCGGTGA
	CDC25B	CCTCAAGTACATCTCACCAGA
	CDC25B	CCGAGAGCTGATTGGAGATTA
	CDC25B	GCTGTCTTGTTGCGGATGGAT
#50	CDC25C
	CDC25C	GTCCCATTACTACTGTTCCAA
	CDC25C	GAAGAGAATAATCATCGTGTT
	CDC25C	GCCTTGAGTTGCATAGAGATT
	CDC25C	GACAACACAATACCAGATAAA
#51	CDC26	GCAGAAGTACAAACCAGATTT
	CDC26	GCTTGATGACATTGAAGAGTT
	CDC26	GATCAATGATCGGATTGGTTA
	CDC26	GCCCAATAATCGTTCATCTCA
	CDC26	GCAGAGACAAATCTTCTGCAT
#52	CDC27	CGAGAGGTTAAGGAATAAGAT
	CDC27	GCTGGAGATACAGGTTCAGAA
	CDC27	GCCAACGAGATCTCTGACAAT
	CDC27	CAGAATGGAAACCGCACCAAA
	CDC27	CCCATGCCTCATGTTACCTAA
#53	CDC45	GCAGACTTTCAGCATTCATTT
	CDC45	GCTAATGTAGACCTATTGGAT
	CDC45	GCAAGTTTCTGGACGCACTTA
	CDC45	CCAGTCAATGTCGTCAATGTA
	CDC45	CGGAGAAGAGACATCCTCTTT
#54	CDC6	CGCTGTTTGGTATTTGGTATT
	CDC6	GCAACTTACATTAGAACAGTT
	CDC6	GCTTAGAAATGGACGACGAAA
	CDC6	GCAGGAATTTCAGGTCAACAA
	CDC6	GCAAGAGAACAAGGTGCTGAA
#55	CDC7	GCCACAGCACAGTTACAAGTA
	CDC7	CGTGATGTTAAGCCCAGCAAT
	CDC7	CCAGGACAATACTCAGGGAAT
	CDC7	CCTAATCTGTTTGGTAAGTAT
	CDC7	CGCATTCATCAGTTTGGTATT
#56	CDK1	GCTGTACTTCGTCTTCTAATT
	CDK1	GTGGAATCTTTACAGGACTAT
	CDK1	TCCAGGTTATATCTCATCTTT
	CDK1	TGGCTTGGATTTGCTCTCGAA
	CDK1	AGGAACAATTAAACTGGCTGA
#57	CDK2	GCCCTCTGAACTTGCCTTAAA
	CDK2	GCCTGATTACAAGCCAAGTTT
	CDK2	ACGACCCTAACAAGCGGATTT
	CDK2	CTATGCCTGATTACAAGCCAA
	CDK2	CTCCTGGGCTGCAAATATTAT
#58	CDK4	CCTTCCCATTTCTCTACACTA
	CDK4	CCTAGATTTCCTTCATGCCAA
	CDK4	GAAATTGGTGTCGGTGCCTAT
	CDK4	ACAGTTCGTGAGGTGGCTTTA
	CDK4	AGGACATATCTGGACAAGGCA
#59	CDK5	TTGAGAGGGTGAGACAGTGGG
	CDK5	TCTGAAGTGTAACCCTGTCCA
	CDK5	TGTCCAGCGTATCTCAGCAGA
	CDK5	ATTCCCGTCCGCTGTTACTCA
	CDK5	AGTCATTCCTCTTCCAGCTAC
#60	CDK6	CCACTGAAACCATAAAGGATA
	CDK6	CGAACAGACAGAGAAACCAAA
	CDK6	TCTGGAGTGTTGGCTGCATAT
	CDK6	GAAGAAGACTGGCCTAGAGAT
	CDK6	CAGACAGAGAAACCAAACTAA
#61	CDK7	GCTGTAGAAGTGAGTTTGTAA
	CDK7	GCAGGAGACGACTTACTAGAT
	CDK7	TCAGAAGCTAAAGATGGTATA
	CDK7	GTGGGCTGTTGGCTGTATATT
	CDK7	CATTTAAGAGTTTCCCTGGAA
#62	CDKN1A	CGCTCTACATCTTCTGCCTTA
	CDKN1A	GCTGATCTTCTCCAAGAGGAA
	CDKN1A	GAGCGATGGAACTTCGACTTT
	CDKN1A	GACAGATTTCTACCACTCCAA
	CDKN1A	GTCACTGTCTTGTACCCTTGT
#63	CDKN1B	GTAGGATAAGTGAAATGGATA
	CDKN1B	CCGACGATTCTTCTACTCAAA
	CDKN1B	GCGCAAGTGGAATTTCGATTT
	CDKN1B	CCTCAGAAGACGTCAAACGTA
	CDKN1B	CAGCGCAAGTGGAATTTCGAT
#64	CDKN1C	ATTCTGCACGAGAAGGTACAC
	CDKN1C	GCCTCTGATCTCCGATTTCTT
	CDKN1C	CGTGGGACCTTCCCAGTACTA
	CDKN1C	GATCTCCGATTTCTTCGCCAA
	CDKN1C	CCGCTGGGATTACGACTTCCA
#65	CDKN2A	CGCACATTCATGTGGGCATTT
	CDKN2A	GCGACTCTGGAGGACGAAGTT
	CDKN2A	TGGGAAACCAAGGAAGAGGAA
	CDKN2A	GCGCTGCCCAACGCACCGAAT
	CDKN2A	GAATCAGGTAGCGCTTCGATT
#66	CDKN2B	ACGGAGTCAACCGTTTCGGGA
	CDKN2B	ACTAGTGGAGAAGGTGCGACA
	CDKN2B	GCGCGGATCCCAACGGAGTCA
	CDKN2B	CCCAACGGAGTCAACCGTTTC
	CDKN2B
#67	CDKN2C	CCCACGTTGCCTCTACTTTAT
	CDKN2C	CTATGGGAGGAATGAGGTTGT
	CDKN2C	ACTGGTTTCGCTGTCATTCAT
	CDKN2C	TGGATTTGGAAGGACTGCGCT
	CDKN2C	TGGACACTTTACAGACTTTGC
#68	CDKN2D	CCAATCCATCTGGCAGTTCAA
	CDKN2D	GCAGCTGAATCTGATCTCCAT
	CDKN2D	GCTGATGTCAACGTGCCTGAT
	CDKN2D	GCGCTGCAGGTCATGATGTTT
	CDKN2D	CGCCCTCAACCGCTTCGGCAA
#69	CENPJ	CCTCATGTGATCATGAAGTAA
	CENPJ	CGTGTTATACTGTTTCCCAAT
	CENPJ	CCCACAAGTCTGTGATGATAA
	CENPJ	CCGTGTTATACTGTTTCCCAA
	CENPJ	GCTAGATTTACTAATGCCAAA
#70	CEP104	CCAGCTATTCGTAAGCATTAT
	CEP104	GATATGTACCAAGATCCAGAA
	CEP104	CTAACTATTTCTCCTCAGCAT
	CEP104	CCTCCCAAAGTGCTGGAATTA
	CEP104	CCCAAAGTGCTGGGATTACAA
#71	CEP120	GCGACAAGAATTGTTGGATAT
	CEP120	GAAAGTCAAATGGCTCGTCTT
	CEP120	CAAGACACCTTCTTAAGGATT
	CEP120	GATTATTTGACTCGCCTGATA
	CEP120	GCGGTAATTTCCAGTTCTATA
#72	CEP128	GCTTGGACGATACCGAGAATA
	CEP128	CTTTAGATTCAGGGAGCATTT
	CEP128	CCTTGTGAATGGTAAACCAAT
	CEP128	CGAAAGGGTTTACAGCATCAA
	CEP128	GCTTCCTGTCTAGTCCAAGAT
#73	CEP135	GCCATCTAGAAGAACTATGAT
	CEP135	GATGACTATCAGCACCGACTT
	CEP135	CGAATCATTGTTGGCTACAAA
	CEP135	CCAACACGTTAAAGAGTTGAA
	CEP135	CGAGCTAAAGTGGCACAGTTA
#74	CEP164	GCATTGTTTCCATCTGTCTTT
	CEP164	GCAGTGAAAGTTCTGAATCTT
	CEP164	CAGGATTTAGAGTTGGACCTT
	CEP164	GCTCCGAGAAATTCTTGATGA
	CEP164	CCAGCCAAGAACTGGAAATTA
#75	CEP170	GCAAACTAAATAGCCAACATT
	CEP170	CCTCAGAAGATGAATTTGGAT
	CEP170	GCAGTCTCGTAGTGTGGATAA
	CEP170	GCTGAATTTGAGAATGCTGAA
	CEP170	GCTCTGCTTCAGTAAATTCAA
#76	CEP19	CCTGTTACATAAACCAGAGAT
	CEP19	GAGAGAACCTATTGCCTTAAT
	CEP19	CCCAAAGAACAAACTACTCAA
	CEP19	GAGGCATCAGTTAATACTGAT
	CEP19	GCGAGTTGAGTACCACAATTA
#77	CEP250	GCTGACTCTATTCGACAACAA
	CEP250	CCCTGACTCAAAGTCTGACAT
	CEP250	CAAGGATATAACCCAGGTCAT
	CEP250	CCAATGGAGGAACAATCTCTA
	CEP250	GCAGGACATGAAAGTCCAGAA
#78	CEP41	CCAAGATACCAGCATATCAAA
	CEP41	CCATGTTAGATGGACAGAAAT
	CEP41	CCCTGAGCAGTTCATAAACAA
	CEP41	CGGAAGGACTGATTACTGGTT
	CEP41	CAGGACCAATGGGAAAGGAAA
#79	CEP55	GCAGGCATGTACTTTAGACTT
	CEP55	CGAAGCCTAGTAACTCCAAAT
	CEP55	GCAGCATCAATTGCTTGTAAT
	CEP55	GCAGCGGGAAGTCTATGTAAA
	CEP55	CCCAAGTGCAATATACAGTAT
#80	CEP70	GCAGATCAACTGACATCCTTA
	CEP70	CCAATCAAGAACAACGAGCTA
	CEP70	GCCTTCTTTAAATGGAGTCTA
	CEP70	GCTAGTAAGCACTGTTGGAAA
	CEP70	CAGGAGCTTATAGAAACTAAT
#81	CEP76	GCTTGTAAATATCGCTCGGTA
	CEP76	GCAGTAGAAACCTGTGTATTT
	CEP76	GAACTAGAATGGCTGATTCAA
	CEP76	GAGATGTTTGTCTAAGGGTTT
	CEP76	CTTCTTGATACTCCAAGGCAA
#82	CETN1	GCAAGAAGTTCGGGAAGCATT
	CETN1	GAGATGATCGACGAAGCTGAT
	CETN1	TCCGAGAAGGACACCAAAGAA
	CETN1	GAAGATCAGCTTCAATGACTT
	CETN1	CAGAAGCAAGAAGTTCGGGAA
#83	CETN2	GAACCCAAGAAAGAAGAAATT
	CETN2	CCTGAGCTTACTGAAGAGCAA
	CETN2	CTGGGCTTTGAACCCAAGAAA
	CETN2	CCTAAGCCTGAGCTTACTGAA
	CETN2	ACTGGCACCATAGATGTTAAA
#84	CETN3	GCTGATGTACTGAAGATTCTT
	CETN3	GCGACGTGTTGCTAGAGAATT
	CETN3	GCTATTATGACTGGTGACATT
	CETN3	GAAGAAATACTCAAGGCATTT
	CETN3	CTGTCTGAGGAACAGAAACAA
#85	CGI99	CCTACTTAGTACAGTTGGGAA
	CGI99	CCTGTTGCTTTAGACAAACAT
	CGI99	ACAAGGATTTAGTACCTGATA
	CGI99	GAACCATTGATCAATTTGGAT
	CGI99	GCAGTTGCTAAGGCAAATCAA
#86	CHEK1	CTGCAAATAGTAGTTCCTGAA
	CHEK1	CGCAGTGAAGATTGTAGATAT
	CHEK1	GCTGTGAATAGAGTAACTGAA
	CHEK1	GTGGTTTATCTGCATGGTATT
	CHEK1	GAAGATTAAAGGGAAGCTGAT
#87	CHEK2
	CHEK2	CGTGACTTAAAGCCAGAGAAT
	CHEK2	CGCCGTCCTTTGAATAACAAT
	CHEK2	GCCAATCTTGAATGTGTGAAT
	CHEK2	GCTCTCAATGTTGAAACAGAA
#88	CKAP5	CCTGCAGCTTTAGTTTACTAA
	CKAP5	GCACAGAACATAAGCTCCAAT
	CKAP5	GCTGGCGATTATGCAGATTTA
	CKAP5	GCTAACATAGACGACTTGAAA
	CKAP5	CCAGAGGAATTTCCAAGCATA
#89	CNTLN	GCAGCATCTAAGCAGCTTCAA
	CNTLN	CGGATACAAGTTACATCACTT
	CNTLN	CCTGAACATTCCCACCTCATT
	CNTLN	GCGACAAATAAGAGAGCTTAA
	CNTLN	GCAGGCTTGGTACACACAAAT
#90	CNTROB
	CNTROB	CCGCAAGAAAGATACCATGAT
	CNTROB	CCAAGAATTGAGTCGAAGCTT
	CNTROB	GAGATGGGCTTACATTCCCAA
	CNTROB	CGAGTGTTAGAGCTACAGCAA
#91	CREB1	GCTCGATAAATCTAACAGTTA
	CREB1	GCAAACATTAACCATGACCAA
	CREB1	CGTCTAATGAAGAACAGGGAA
	CREB1
	CREB1	CAGTGGATAGTGTAACTGATT
#92	CREBBP	CCCGATAACTTTGTGATGTTT
	CREBBP	CGTGCCAAATATGTCTCAGAT
	CREBBP	GCTATCAGAATAGGTATCATT
	CREBBP	GCGTTTACATAAACAAGGCAT
	CREBBP	CCGTTTACCATGAGATCCTTA
#93	CROCC	CCATTAAGTACAATGCGGTCA
	CROCC	GCAAGATGAAGGCCAATGAGA
	CROCC	CCAGGAGAAGATCAGCAAGAT
	CROCC	GATCAGCAAGATGAAGGCCAA
	CROCC	GTCTCTGAAGGAGTCTGAGAA
#94	CSE1	CCTGGGTTACTAGGTGTCTTT
	CSE1	GCATGGAATTACACAAGCAAA
	CSE1	CGCTGACAAGTATCTGTGAAA
	CSE1	CCGTCATGAATTTAAGTCAAA
	CSE1	CCGTCTTCCTATATGGCCTTA
#95	CSPP1	CCAAGAGATCATCACACCTTA
	CSPP1	GTGCTAAAGTACGAGAGCAAA
	CSPP1	GCAAACTCCAAAGACCTCCTT
	CSPP1	GATGACATCATGAAACACATA
	CSPP1	CGGAAAGGACTAGACATTGAT
#96	CUL1	GCACACAAGATGAATTAGCAA
	CUL1	CGTGGTTATATCAGTTGTCTA
	CUL1	GCCAGCATGATCTCCAAGTTA
	CUL1	GATTTGATGGATGAGAGTGTA
	CUL1	CCCGCAGCAAATAGTTCATGT
#97	CYCS	GCATTAAGAAGAAGGAAGAAA
	CYCS	CCAAATCTCCATGGTCTCTTT
	CYCS	CCAAGAAGTACATCCCTGGAA
	CYCS	CAATAAGAACAAAGGCATCAT
	CYCS	AGGGCAGACTTAATAGCTTAT
#98	DBF4	GCACAGAGTAACCAGTATCAA
	DBF4	GCACAAACCTTGGGTCGAATT
	DBF4	GAATCCAAACAGATGGCGATA
	DBF4	CCAAGTCCAGAATCTGCATAT
	DBF4	AGTGAGCAACACAGAAACTTT
#99	DDB2	GCAGAGGTGGTGATTTGTTAA
	DDB2	CCTCGCTACAACCTCATTGTT
	DDB2	GCTGAAGTTTAACCCTCTCAA
	DDB2	TCTGGATTCTTACCGGATATT
	DDB2	GACACCATCAACATCTGGTTT
#100	DLGAP5	GCACAGCAGTTGGTCAAACAA
	DLGAP5	CCAGGTCTAAACTGCAGTAAT
	DLGAP5	GCATTCCACAACAAACTACAT
	DLGAP5	CGAGAGTGATGTTCGAGCAAT
	DLGAP5	CATAAGGAATACGAACGAAAT
#101	DZIP1	CCCTAAATTCTTCGGTGTAAT
	DZIP1	CCAGGATTTCCATAATGTCAT
	DZIP1	CCCAGAAAGTCTTCAACTATT
	DZIP1	CGAAGCATGTAAAGGTGTTTA
	DZIP1
#102	E2F1	TAACTGCACTTTCGGCCCTTT
	E2F1	GACCTCTTCGACTGTGACTTT
	E2F1	CATCCAGCTCATTGCCAAGAA
	E2F1	TAAGAGCAAACAAGGCCCGAT
	E2F1	ACCTCTTCGACTGTGACTTTG
#103	E2F2	CCACTCTATAAGCAGGGCTAA
	E2F2	GCCTATGTGACTTACCAGGAT
	E2F2	GCAGACAGTGATTGCCGTCAA
	E2F2	CCGAGGGCCAAGTTGTGCGAT
	E2F2	CAGCGATCTCTTCGACTCCTA
#104	E2F3	CCCGCTTTACTCTTCAGGAAT
	E2F3	CCTCATTAAGAAGAAGTCTAA
	E2F3	CCAAACTGTTATAGTTGTGAA
	E2F3	CCTGACTCAATAGAGAGCCTA
	E2F3	CCAACTCAGGACATAGCGATT
#105	E2F4	CCCTCTCTTCATTTCGGCTTT
	E2F4	CGGATTTACGACATTACCAAT
	E2F4	GACCTCTTTGATGTGCCTGTT
	E2F4	GAGGAGTTGATGTCCTCAGAA
	E2F4	GCAAGAACTAGACCAGCACAA
#106	E2F5	GCCACTAAACTGCCTGTATTT
	E2F5	CCGGCAGATGACTACAACTTT
	E2F5	CCTATCCATGTGCTGCTTATA
	E2F5	GCTGGCTGTAATACTAAAGAA
	E2F5	GCAGACATCAGCTACAGATAT
#107	EP300	CCTCACTTTATGGAAGAGTTA
	EP300	CCAGCCTCAAACTACAATAAA
	EP300	GCCTTCACAATTCCGAGACAT
	EP300	CCCGGTGAACTCTCCTATAAT
	EP300	CGAGTCTTCTTTCTGACTCAA
#108	ESPL1	GCTGTCTTATTGATGCTAGAA
	ESPL1	CCCTGGTAACTTGGAGGAATT
	ESPL1	CCTGGTAACTTGGAGGAATTT
	ESPL1	GCTGCTGTACTACCCAACTTT
	ESPL1	CCGCTTCTTACACCAGTAATT
#109	FAM83D	GTTCACGTTGATTGATGGCAT
	FAM83D	GATATGTGCATGGATCTGAAA
	FAM83D	CCTGACTTTGTCACCTTTGTT
	FAM83D	GATCTGAAAGTTCATCCTGAA
	FAM83D	CAGTTCGGACTATCACAGGAA
#110	FANCD2	CGTCTATTAGATTGGAGGATT
	FANCD2	GCGTCCATTACTTGCAGAATT
	FANCD2	CGACTCATTGTCAGTCAACTA
	FANCD2	CCTCATACTGTTACTGCTATT
	FANCD2	CCACTGAGGTATCTCTACAAA
#111	FAS	GCGTATGACACATTGATTAAA
	FAS	GTTGCTAGATTATCGTCCAAA
	FAS	GTGCAGATGTAAACCAAACTT
	FAS	CCTGAAACAGTGGCAATAAAT
	FAS	GCAAAGAGGAAGGATCCAGAT
#112	FBF1	CCGCATCAAGGTGCTAGAAAC
	FBF1	CTACCTGAGAAGCCTGTTAAA
	FBF1	GGACGGCATGGATGCTGATAT
	FBF1	TGAAGAAAGGGTCCTACAATT
	FBF1	TAGGTCTGAAGAAATCTAATT
#113	FERMT1	GCTGAGAACATCTCTGCCTAA
	FERMT1	CCTACTACCTTGTCAGATTTA
	FERMT1	CGCTTTCTAATTTGGAAGTAA
	FERMT1	GCTCAAGTTAGTAGAACAGAT
	FERMT1	CTACAGTACCACATTAGCAAA
#114	FTCD	CGCATATTTCAACGTGCTCAT
	FTCD	CCGGGTAGCTTCCCGACTTAT
	FTCD	TCCACCAATCTTCTGGACTTT
	FTCD	CGAGAAGGAGAACCTCTTCAT
	FTCD	CCAGGACGTCTGAAGAAAGTT
#115	FZR1	CCAGCCTTGTTTCTCATGTAA
	FZR1	CAACGACAACAAGCTGCTGGT
	FZR1	CGGCAACGATGTGTCTCCCTA
	FZR1	CCAGTCAGAACCGGAAAGCCA
	FZR1	GTCTGTTCACGTATTCCCTTA
#116	GADD45A	CGCTACATGGATCAATGGGTT
	GADD45A	CGAATCCACATTCATCTCAAT
	GADD45A	GAAGACCGAAAGGATGGATAA
	GADD45A	CCAGTGATTAATCTCCCTGAA
	GADD45A	AGAGCAGAAGACCGAAAGGAT
#117	GADD45B	GTACCCATGAACTCCCAGTTT
	GADD45B	GCAAATCCACTTCACGCTCAT
	GADD45B	ACATCTCTCTTCAGGAACGCT
	GADD45B	GCCCGAGACCTCCACTGTCTT
	GADD45B	GTCGGCCAAGTTGATGAATGT
#118	GADD45G
	GADD45G	GCCCTGGACTTGGTACAGTTT
	GADD45G	CGAGAACGACATCGACATAGT
	GADD45G	CCCGACAATGTGACCTTCTGT
	GADD45G	GCACTGCATCCTCATTTCGAA
#119	GPSM2	CGGTAAGGAAACAATCTATTA
	GPSM2	GCACTTTACAATCTTGGGAAT
	GPSM2	GCAGATACTATTGGAGATGAA
	GPSM2	GCATGATTATGCCAAAGCATT
	GPSM2	CCTGATGACTAATGACAACAA
#120	GSK3B	CACTGGTCACGTTTGGAAAGA
	GSK3B	CCCAAATGTCAAACTACCAAA
	GSK3B	CCGATTGCGTTATTTCTTCTA
	GSK3B	CCAATGTTTCGTATATCTGTT
	GSK3B	GTGTGGATCAGTTGGTAGAAA
#121	H2AX	CGTTGGCTTCTGAACTGGAAT
	H2AX	CGACAACAAGAAGACGCGAAT
	H2AX	CCAGGCCTCCCAGGAGTACTA
	H2AX	CAACAAGAAGACGCGAATCAT
	H2AX
#122	HDAC1	CGTTCTTAACTTTGAACCATA
	HDAC1	CGGTGGTTACACCATTCGTAA
	HDAC1	GCCGGTCATGTCCAAAGTAAT
	HDAC1	CCGCAAGAACTCTTCCAACTT
	HDAC1	GCTGCTCAACTATGGTCTCTA
#123	HDAC2	CAGTCTCACCAATTTCAGAAA
	HDAC2	CCAGCGTTTGATGGACTCTTT
	HDAC2	GCCTATTATCTCAAAGGTGAT
	HDAC2	GCAGACTCATTATCTGGTGAT
	HDAC2	GCAAATACTATGCTGTCAATT
#124	HUS1B	CCTGTGCAATATTTGGGACAA
	HUS1B	GTTCAAGAAGATGTCTCTCTT
	HUS1B	GTGGTGTCCATTCAAAGTTAT
	HUS1B	GACAGCAAATACATCCTACGA
	HUS1B	CCCTGTGCAATATTTGGGACA
#125	HYLS1	CATTGGTATCAGATGATACTT
	HYLS1	CCCAATCCAAACCTCAGCATA
	HYLS1	GCCCAATCTATCCAATATGAT
	HYLS1	CGATTATCAGTGAATCAGAAT
	HYLS1	CAATCCAAACCTCAGCATATA
#126	IFT20	GCAGCAACTTCAAGCCCTAAT
	IFT20	GCTTGTTGATCAACTTGCAAA
	IFT20	GTTGGTGGTTTAATTGAGCTT
	IFT20	CAGCTAGAAAGGTATCGGGTT
	IFT20	CAGACCATAGAGCTGAAGGAA
#127	IFT88	GCCGAAGTTCTTTACCAGATA
	IFT88	CCAAGTTCCAAGTGTCAATAA
	IFT88	GCTTCTCAATATGTAGAGCTA
	IFT88	CACGGCAGTTACTAGACCTAT
	IFT88	GCCTTATGAGATCATCCTCAT
#128	KIF11	GCTTGAGCTTAACATAGGTAA
	KIF11	GCGCCCATTCAATAGTAGAAT
	KIF11	CCGATAAGATAGAAGATCAAA
	KIF11	GCGTACAAGAACATCTATAAT
	KIF11	GCCAATGTTGTGAGGCTTCAA
#129	KIF24	GCACCTAAGGTCTCTGGTAAA
	KIF24	CGGGTCAAAGAACTAAAGAAA
	KIF24	GATGAAATCATGGTTCTGAAA
	KIF24	CCCATTACTATGTGAGCCTTT
	KIF24	AGCACCATTGTGCTCTGAGAA
#130	KIF20A	CCGATGACGATGTCGTAGTTT
	KIF20A	GCAGTGCAAAGCAGAGCTAAA
	KIF20A	CCGTTCCTGCATGATTGTCAA
	KIF20A	CCTGAAGAAATAGGTCTCTTT
	KIF20A	GCCAGAAGAATATAAGGCTGT
#131	KIF23	GCTATTTATTAGCTGCAAGAA
	KIF23	GCCTTATTAGAACGTCAGAAA
	KIF23	CCGATGTAGAAACAAGGTGTT
	KIF23	CCCTTGGTCAATGACCTCATT
	KIF23	GCAGAATAAACTCTGGGTTAA
#132	KIFC1	TGTGTCCCTATGTCTATGTAT
	KIFC1	CAGGTGGAATTGCAGGAAGAA
	KIFC1	ACTGTCACCAATGCTCGATAT
	KIFC1	CCTGAGAAGAAACGGACAAGA
	KIFC1	TCCCTCAACTCTCTACGCTTT
#133	KPNA1	GCAGTTATTCAAGCGGAGAAA
	KPNA1	CCCTCCTATTGATGAAGTTAT
	KPNA1	GCCCTCTCATATCTATCAGAT
	KPNA1	GCCTTTGATCTTATTGAGCAT
	KPNA1	CTGCTGAATTTCGGACAAGAA
#134	KPNA2	CCTGGACACTTTCTAATCTTT
	KPNA2	GCTGGTTTGATTCCGAAATTT
	KPNA2	CGAATTGGCATGGTGGTGAAA
	KPNA2	GATGACATTGTCAAAGGCATA
	KPNA2	CTACCTCTGAAGGCTACACTT
#135	KPNA5	CCACCAATAGATCAAGTTATA
	KPNA5	CCTCCAAACTTTAGTAAGGTT
	KPNA5	GCTCTCATTGAAGAAGCATAT
	KPNA5	CCAGATATTAGTTCCACTGTA
	KPNA5	GCACCAATGGATGGATTTCAA
#136	KPNB1	GCGCTGTTAGTGAGCTAAGTA
	KPNB1	CCAGTGTAGTTGTTCGAGATA
	KPNB1	CCCAGTGTAGTTGTTCGAGAT
	KPNB1	CGGAGATCGAAGACTAACAAA
	KPNB1	CGACGAGAAGTCAAGAACTAT
#137	LRRCC1	CAAAGAGCAAACATGCTCTTA
	LRRCC1	GCCAGAAGATTTCAAGATGTT
	LRRCC1	GACAACACTTACCAGTCCCTT
	LRRCC1	GCAATTGTTGAAGCTCATCAA
	LRRCC1	CAACAGTTGAAAGGAAAGGAA
#138	MAD1L1	GCTTGCCTTGAAGGACAAGAA
	MAD1L1	CCTGAGATCTTTGAACAACTT
	MAD1L1	AGCGATTGTGAAGAACATGAA
	MAD1L1	CCGTTCGAAGTCCCACCTCAT
	MAD1L1	CCAGAAACAAAGAGCAGACAT
#139	MAD2L1	CCTATTGAATCAGTTTCCAAT
	MAD2L1	CGAGTTCTTCTCATTCGGCAT
	MAD2L1	GCCTTCGTTCATTTACTACTA
	MAD2L1	CGTGGCATATATCCATCTGAA
	MAD2L1	CTGCTGATTTATACAGACAAA
#140	MAD2L2	CCCTGATTCCAAGTGCTCTTA
	MAD2L2	CCCGGAGCTGAATCAGTATAT
	MAD2L2	CCCAGTGGAGAAATTCGTCTT
	MAD2L2	CACTCGCAACATGGAGAAGAT
	MAD2L2	CATCTTCCAGAAACGCAAGAA
#141	MAP7D1	CCTCTCTCTATTTAACTGTAA
	MAP7D1	GCAGAAGCCTTCCTCAAGAAA
	MAP7D1	CAGAAGTCCTTTAAGAGGGTT
	MAP7D1	CCAGAGACACTCCTGCCCTTT
	MAP7D1	GCAGGTCACAGAAGTCCTTTA
#142	MAP7D3	GAGACAGGGTTTCACCATGTT
	MAP7D3	CCTCCCAAAGTGTTGGGATTA
	MAP7D3	CCTCCCAAAGTGTTGGGATTA
	MAP7D3	CCCAAAGTGCTGGGATTACAA
	MAP7D3	CCCAAAGTGCTGGGATTACTT
#143	MCM2	GCACAAGGTACGTGGTGATAT
	MCM2	CTATCAGAACTACCAGCGTAT
	MCM2	CGCATCCATCTGCGGGACTAT
	MCM2	CGAGGAGTGTGTCTCATTGAT
	MCM2	GCTCTTCATACTGAAGCAGTT
#144	MCM3	GCCTCCATTGATGCTACCTAT
	MCM3	GCCACAGATGATCCCAACTTT
	MCM3	CCAGGGAATTTATCAGAGCAA
	MCM3	CGGCAGGTATGACCAGTATAA
	MCM3	GCAGGATGACAATCAGGTCAT
#145	MCM4	CGTCTCTAGTAAAGATAACAA
	MCM4	GCGGTGCTAAAGGACTACATT
	MCM4	CCTGACTCAATCTTAGAACAT
	MCM4	CCTCTATACATGCAACGACTT
	MCM4	CCAGACATTTATGAGAGGCTT
#146	MCM5	CACGGGCTTCACCTTCAAATA
	MCM5	GCACAGCATCATCAAGGACTT
	MCM5	GAAACTGAAGAACCGCTACAT
	MCM5	GTACTGGATTGAGGTGGAGAT
	MCM5	AGAGAAACTGAAGAACCGCTA
#147	MCM6	CCCGCAGTTTAGAAGTAATTT
	MCM6	CCTAACTACTTGCTCGAAGAT
	MCM6	CCTTTCTTATAGGCTGGTCTT
	MCM6	CCCGATTCGATCTCTTCTTTA
	MCM6	CCTACTATACATGGCAATGAT
#148	MCM7	GCGCAGATTTGAGCTGTATTT
	MCM7	GCTAGTAAGGATGCCACCTAT
	MCM7	CGGGCATGAAGATGTGAAGAA
	MCM7	GTGGACTCAATTTGTGAGAAT
	MCM7	GTGGAGAAAGAAGATGTGAAT
#149	MDM2	CTTTGGTAGTGGAATAGTGAA
	MDM2	GATTCCAGAGAGTCATGTGTT
	MDM2	CGATTATATGATGAGAAGCAA
	MDM2	CTGTGTGTAATAAGGGAGATA
	MDM2	CTCAGCCATCAACTTCTAGTA
#150	MRE11	GCCCACATCTTTATTGAACTT
	MRE11	GCTGCGTATTAAAGGGAGGAA
	MRE11	CCACTTCAAAGACAGATCAAA
	MRE11	CGATTTCTTAAAGAACGTCAT
	MRE11	GCTGGATTTGTAAATCACTTT
#151	MYC	CCATAATGTAAACTGCCTCAA
	MYC	CCCAAGGTAGTTATCCTTAAA
	MYC	CAGTTGAAACACAAACTTGAA
	MYC	CAGGAACTATGACCTCGACTA
	MYC	CCTGAGACAGATCAGCAACAA
#152	NBN	GCTTATTTAGAGTCCTAGTTT
	NBN	GCCGAAATCATGCTGTGTTAA
	NBN	GCTCGAAAGAATACAGAACTA
	NBN	GCAAGCAGATACATGGGATTT
	NBN	CCTCTTGATGAACCATCTATT
#153	NEK6	CCCGGAGAGGACAGTATGGAA
	NEK6	GAACCACCCAAATATCATCAA
	NEK6	CGAAGACAACGAGCTGAACAT
	NEK6	GCAACTTCCTAGCGTGACTTT
	NEK6	GCAACTGAACCACCCAAATAT
#154	NEK7	GCGGACAATTTAGTGAAGTTT
	NEK7	CTTTAGTTGGTACGCCTTATT
	NEK7	TCAGATCACTATTCAGAAGAA
	NEK7	GAAGAGTGTAACCAAAGTAAT
	NEK7	TGGCTGCATTACAAAGTCCTT
#155	NEK9	GTACATTTGGAGAGTGGCATT
	NEK9	GCCTTGATTATTGTTGCAGTT
	NEK9	CCGAGGAATGGAAGGTTTAAT
	NEK9	CCAAAGGAACTCAGACAGCAA
	NEK9	GTGAAGATCGTGCAAGGAATT
#156	NIN	CCCAAATATAAGCTGTTGTAT
	NIN	CCCTTGAACAAGAATTAGAAA
	NIN	CGGCATTTGTTGGAACGAGTT
	NIN	GCCTGGTTACATGGAACAATT
	NIN	GCAGAATGTAAACCTGCAAAT
#157	NINL	CCTCCAAGAGAAAGTGGATAA
	NINL	CCAAGGTAAATTACTACGAAA
	NINL	GCATCGTGTGACCATTCAGAT
	NINL	CCTCAGATGAAGACAGTAGTT
	NINL	GCAAAGTGAGTCTTGAGGAAT
#158	NPHP4	CCTGTGCACTTGGCTGAGGAA
	NPHP4	CCCGGAGATCAAAGACTTCTT
	NPHP4	CCGTCCAGGATCGTCTTTAAT
	NPHP4	CCCGAGATTCTGGATGCCAAT
	NPHP4	GTCGCCGAGTTCTTTGAGTTT
#159	NUMA1	CTTCTCCATCACAACCAGATT
	NUMA1	CCACATCTGAAGACCTGCTAT
	NUMA1	CCTTGAAGAGAAGAACGAAAT
	NUMA1	GCCTTGAAGAGAAGAACGAAA
	NUMA1	GCGTTGTATCTCTGAGCTGAA
#160	NUP107	TCTTTGTAATCTCACTAATTT
	NUP107	GCAACACTTGAAGGCTGGAAA
	NUP107	CCTGGGAGACATTGATGGTTT
	NUP107	CAGGTGAATATACTGAGTAAA
	NUP107	GAAACCTTTAATGAGTGGTTT
#161	NUP133	CCACAACTCATTGGTCTATAT
	NUP133	CCTATTACTAAGTTATCCGTT
	NUP133	CCTAGTAGTGATCTCACACTT
	NUP133	GATGCACCTATGGATTCCATT
	NUP133	GAGGTGAAAGACCTGCTACAA
#162	NUP160	CGTGTGATAATCTTGATGTTA
	NUP160	CCTCAGACTATTGTGGAGTTA
	NUP160	CGTCCAGAATATGCGTGGATT
	NUP160	CCTCATCCTTAGTGGATCATT
	NUP160	CCGGATGTATAGGAGTGAGTT
#163	NUP205	GCCAGTGCTTAGGACTACTAA
	NUP205	GCTCTCAGTTTACTGGAAGAA
	NUP205	GCAACAATTCACTCTCGTCTT
	NUP205
	NUP205	GCCTCAATAGAGCTAAGGGTA
#164	NUP37	CATTGCCTCCAGTAATCAAAT
	NUP37	GAAGAATGGAACAATCCGGTT
	NUP37	GAATCAGAACAAGTGCCATTA
	NUP37	GAAGATTATGTGCATGTGGTA
	NUP37	CAGGAAGAAGAAGCAGACGTT
#165	NUP43	CCAAGATGGAATGTTGAGTAT
	NUP43	GCTGTAAGAACCATAGACAAT
	NUP43	CCGAATTGAAATCACAAGCTT
	NUP43	GCTACAGGATCTTGGGACAAT
	NUP43	GCAGATAGTAGTACACTCCAT
#166	NUP85	GCTGCTAAAGATCCAGCCAAT
	NUP85	CCCATTGATCTGCACTACTAT
	NUP85	GCCTTGTTAGAGCAGAAGGAA
	NUP85	CGGTTCCAACATGAGAGAGTT
	NUP85	AGAAGGAACTTCTGAGTAATT
#167	NUP98	GCACATCAATAGTCTAACATA
	NUP98	CCCTTGCAGATGGCTCTTAAT
	NUP98	CCTGGACTATATTAGAGTCAT
	NUP98	GCACCAGTGTATTACTGCTAT
	NUP98	CCATTCAAAGTTCACTTAGAA
#168	ODF2	GCTTGTGTCCATTTGGCCTTT
	ODF2	CTTCAGAAGAAACACCTACAA
	ODF2	CAACTATAAGAGTCAGGTGAT
	ODF2	CCGAGACAAAGAGAGCTTGAA
	ODF2	GAAAGACTAATGGAGCAACAA
#169	ODF2L	GCAAACCAAGAAGAATGTCTT
	ODF2L	CCAGGTTGATGGAAATCACAA
	ODF2L	CCAGTGAAAGTCATCTCAGCT
	ODF2L	GCGGAGTTGGTAACTCATTCT
	ODF2L	GAACACACCATTAGGGAGCTT
#170	OFD1	CCTTTGTAAATGTTTCCCTAT
	OFD1	GCAGGATCTATTACAACTCAT
	OFD1	GCCCAGATTCTAGGTTACAAA
	OFD1	GCAGAATATCATCAAGCTAAA
	OFD1	CCAGTCTTTGGCAATAACAAA
#171	ORC1	GCGGAGTTGAATAAACCACAA
	ORC1	GCCACGTTTCAACAGATATAT
	ORC1	CCACCAAGTCTATGTGCAAAT
	ORC1	GTCTTGACTATGAATCGGATT
	ORC1	CCTGGCAATTGCCAACACAAT
#172	ORC2	GCCGAACTTAAACAACTAAAT
	ORC2	GCATCCATTGACCACCTCAAT
	ORC2	CGAACCACTATGCTGCAAGAT
	ORC2	CCCTTACTCATGTCTTACGAA
	ORC2	GTGGAAATTATGGGAAGAGAT
#173	ORC3	CCCATTGATGTTTAACCAGAA
	ORC3	GCAAAGCCAGAACTATCACAT
	ORC3	GCTCGGTTTATTAGAGCTGTT
	ORC3	GCGACTACAAGAGGAATTAAA
	ORC3	GCTCTTGACCAATGAGAGATA
#174	ORC4
	ORC4	GCGGTCATTACACATGCTATT
	ORC4	GTTCAGTATCTCTCAGAAGAT
	ORC4	CCATTTATGACTGCCGTAGAT
	ORC4	GAGAGAGTAACTCTGTCCTTA
#175	ORC5
	ORC5	GCTCCCACATGTGTTTGTGAA
	ORC5	GAAGCTCTAATTTAATGGGAG
	ORC5	GAAAGGTATCAGAGGAAGTAT
	ORC5	GCTTTACATTGAGGCTGCTTT
#176	ORC6	CCCTTGTCTTATTCAGAATAT
	ORC6	GCTGTACAGTTTAGCTGTATA
	ORC6	CCCTTGGACAGGGCTTATTTA
	ORC6	CATGGCTTCAAAGATACTAAA
	ORC6	GATGCCACATAAACCACAGAA
#177	PAFAH1B1	GCAGATTATCTTCGTTCAAAT
	PAFAH1B1	CGTATGGGATTACAAGAACAA
	PAFAH1B1	GCTGAATTAGATGTGAATGAA
	PAFAH1B1	TGACCATTAAACTATGGGATT
	PAFAH1B1	CTTTGTTACCTCCTTGGATTT
#178	PARP1	CTTCGTTAGAATGTCTGCCTT
	PARP1	GCAGCTTCATAACCGAAGATT
	PARP1	CCGAGAAATCTCTTACCTCAA
	PARP1	GCTTCACATATCAGCAGGTTA
	PARP1	CGACCTGATCTGGAACATCAA
#179	PARP2	GCCTTGCTGTTAAAGGGCAAA
	PARP2	GCCACCAATACTCAGGATGAA
	PARP2	GATGAGTAACTGGGTGGGAAT
	PARP2	CCGAAGGATTGCTTCAAGGTA
	PARP2
#180	PCNA	TGAAGCACCAAACCAGGAGAA
	PCNA	GATGCTGTTGTAATTTCCTGT
	PCNA	GAAGCACCAAACCAGGAGAAA
	PCNA	ACGTCTCTTTGGTGCAGCTCA
	PCNA	CACGTATATGCCGAGATCTCA
#181	PCNT	CGGCAGATAGACAAGTGTTAA
	PCNT	GCAGACTGTAGTGCGAGATTT
	PCNT	CGTAAAGAGATCACCGAGAAA
	PCNT	GCGACAATTCTATTTGAGGAA
	PCNT	CGACAATTCTATTTGAGGAAA
#182	PIDD1	GAAGAATGTGAAGGAGGTATA
	PIDD1	CAGAATCTGCTTTGTCTTCTA
	PIDD1	CCTCGATCTCTCTCAGAATCT
	PIDD1	GAATCTGCTTTGTCTTCTACT
	PIDD1	GACTGTTCCTGACCTCAGATT
#183	PKHD1	GCGTGGAGATAGAGAACATTA
	PKHD1	GCCTGTTCTATGTGGATGAAA
	PKHD1	GCCCTGGAAATAGAGGTAGAT
	PKHD1	CCCATCGTTCACCAAGTTTAT
	PKHD1	GCTTCCTTATTGCTGAATGAA
#184	PKMYT1	CCAGACTCTGCCTCTGCACTT
	PKMYT1	CTATGCGGTAAAGCGTTCCAT
	PKMYT1	CCTTGATGTCAAGCCTGCCAA
	PKMYT1	GCTGCGTTCTGTCCTTGTCAT
	PKMYT1	GCCACGCAGAACCTGGATTCT
#185	PLA2G2A	CGCACTCAGTTATGGCTTCTA
	PLA2G2A	TGCTAGAAACAAGACGACCTA
	PLA2G2A	GATCAAGTTGACGACAGGAAA
	PLA2G2A	GCTGTGTCACTCATGACTGTT
	PLA2G2A	CCCATGGGAATTTGGTGAATT
#186	PLK1	AGCTGCATCATCCTTGCAGGT
	PLK1	CCAACCATTAACGAGCTGCTT
	PLK1	CGATACTACCTACGGCAAATT
	PLK1	CGCCTCATCCTCTACAATGAT
	PLK1	CCGGATCAAGAAGAATGAATA
#187	PMAIP1	GCATTGTTGTTGTTGCTGTTT
	PMAIP1	CAAACTGAACTTCCGGCAGAA
	PMAIP1	GCTTCTGTTCAGATGATCTTT
	PMAIP1	CTCAGGAGATTTGGAGACAAA
	PMAIP1	CTTCCGGCAGAAACTTCTGAA
#188	PML	CAATACAACGACAGCCCAGAA
	PML	CACCCGCAAGACCAACAACAT
	PML	GCCAGTGTACGCCTTCTCCAT
	PML	GTGTACCGGCAGATTGTGGAT
	PML	GTGTACGCCTTCTCCATCAAA
#189	POC1A	CAGTGATGACAAGACTGTTAA
	POC1A	GCCATGGTGTAGAAATTGATT
	POC1A	GATCATGGAGAAGTCACGAAA
	POC1A	TCTGACGACAAGACAGTCAAA
	POC1A	CCTGTGTGAACTTCTCTCCTT
#190	POC5	GCTGCATCAGAAGAAATGTAT
	POC5	GCCAGACAGGATGTTTATGAA
	POC5	CATGAAATACTTGTGAGCGAT
	POC5	CCAGAGAACTTTACTGAAGAA
	POC5	CCAGCAACAAATTCTAGTCAT
#191	PRKDC	GCAGATAGAAAGCATTACATT
	PRKDC	CCGGTAAAGATCCTAATTCTA
	PRKDC	CCAGTGAAAGTCTGAATCATT
	PRKDC	CCACCCTTTGTCTCTTGTATT
	PRKDC	GCAGCCTTATTACAAAGACAT
#192	PSRC1	GCGACTAAATCTTCCTGTCAT
	PSRC1	GCTGCTAAATCTTCCAGTCAA
	PSRC1	TCGACTCCGGAGTAATGATAG
	PSRC1	TCCCAGGACCTACCAGGTAAA
	PSRC1	TCCCACCGAAGTGACCCAAAT
#193	PTTG1	CCTTCAATCAAAGCCTTAGAT
	PTTG1	CCTTACCTAAAGCTACTAGAA
	PTTG1	CCAATCTGTTGCAGTCTCCTT
	PTTG1	CCCTTCAATCCTCTAGACTTT
	PTTG1	TGTGGTTGCTAAGGATGGGCT
#194	PTTG2	CCTTCAATCAAAGCATTAGAT
	PTTG2	TAAAGACCAATGGACCCAGAA
	PTTG2	CCCTTCAATCTTCTAGACTTT
	PTTG2	AGACCTTCAATCAAAGCATTA
	PTTG2	CCTTACCTAAAGCTACCAGAA
#195	RAD1	CCTATCTTGTAAGGTATCTAT
	RAD1	CCTGATGAAGAAGTTCCTGAA
	RAD1	CCAAGTCAACAGATACAAGAT
	RAD1	GCAGCACCAATGTTATTAATA
	RAD1	GAATTGGATATGACGAGTGAA
#196	RAD17	CCCAGCTTAATGGAGGACATT
	RAD17	GCGACAAAGTATAACAAGTTA
	RAD17	GCCACATCATTAGGTGTGAAT
	RAD17	GCCCTCTCATTTATCAGAATA
	RAD17	CGCTCTTTACTCAGGGAATAT
#197	RAD21
	RAD21	GCTAATTGTTGACAGTGTCAA
	RAD21	GCTGAATCTATCAGTTTGCTT
	RAD21	CCAGATAGCATCAGAAATCAT
	RAD21	GCCATTACTTTACCTGAAGAA
#198	RAD50	CGGGTCTTGATTCAGTCACAT
	RAD50	CGCCTAAAGAACGACATAGAA
	RAD50	CGACCATCATTGAATGTCTAA
	RAD50	GCCAAATTGAACAAGGAACTA
	RAD50	GCTGTGCTAAATAATGTCATT
#199	RAD51	GCTAAGACTAACTCAAGATAA
	RAD51	CGCCCTTTACAGAACAGACTA
	RAD51	GCTGAAGCTATGTTCGCCATT
	RAD51	CCACAACCCATTTCACGGTTA
	RAD51	CGGTCAGAGATCATACAGATT
#200	RAD52	CGGGTAATTAATCTGGCCAAT
	RAD52	CCACCAGAAACCACAAGCAAA
	RAD52	GCACAACAGGAAACTGGGAAT
	RAD52	GCGAAGAGACAAGATCTTGAA
	RAD52	GCAGGAGTGACTCAAGAATTA
#201	RAD9A	CGACATTGACTCTTACATGAT
	RAD9A	GCAAACTTGAATCTTAGCATT
	RAD9A	CCCGCTCTTCTTCCAGCAATA
	RAD9A	GCGGAAGACAGTGAGGGTGAA
	RAD9A	GAAGACTCACAACCTGTCCTT
#202	RAE1	GAGGATAGAATCTCCACTGAA
	RAE1	GAAACATATTTGCATACGCTT
	RAE1	GCTTGCTGTTTCAATCACAAT
	RAE1	CCTCAGGACATTTATGCGGTA
	RAE1	CCAGAGTTGTTTCTCTCCACT
#203	RAN	GCACAGTATGAGCACGACTTA
	RAN	ACGTCATTTGACTGGTGAATT
	RAN	GTGGATATTAAGGACAGGAAA
	RAN	GACCCTAACTTGGAATTTGTT
	RAN	CAGTTCAAACTTGTATTGGTT
#204	RB1	CCACATTATTTCTAGTCCAAA
	RB1	CGCGTGTAAATTCTACTGCAA
	RB1	CGGCTAAATACACTTTGTGAA
	RB1	CCTCCCATGTTGCTCAAAGAA
	RB1	CGAAATTGGATCACAGCGATA
#205	RBL1	CCCACTGTGGTAATTCCACAT
	RBL1	CCAAGCTAATAGTCACGTATA
	RBL1	GCAGTGAATAAGGAGTATGAA
	RBL1	CCAGAATACTACGTTCAGCTA
	RBL1	GCACAGGCTAATGTGGAGTAT
#206	RBL2	GCTGAGAGAAATATGGAACTT
	RBL2	GCCAGGTGTATAGAAGTGTTT
	RBL2	CCTTACATGATGGCCTAGTTT
	RBL2	CCACACCACTAACTGGTGTTA
	RBL2	CCAGAACATTATGCGTTGTTA
#207	RBX1	CTTTCCCTGCTGTTACCTAAT
	RBX1	CTGCATCTCTCGCTGGCTCAA
	RBX1	ACTTCCACTGCATCTCTCGCT
	RBX1	ACTGCATCTCTCGCTGGCTCA
	RBX1	ATGTCAAGCTAACCAGGCGTC
#208	RFC1	CCGGAGTAAGAGCAGTTTGAA
	RFC1	CCTGTTACATACATTTCAGAA
	RFC1	GCCAAGCAATTACAGCTTGAT
	RFC1	CCTCCAGCTATGAATGAAATA
	RFC1	CGCACTAATTATCAAGCTTAT
#209	RPA2	GCTTGTTACAACATCAAGATA
	RPA2	CCAGGTGTTGAATTTGATTAA
	RPA2	GCACACATGGTACTAAGCAAA
	RPA2	CCGCACCTTCTCAAGCCGAAA
	RPA2	CAATCAAGCAAGCTGTGGATT
#210	RPGR	CGGGCCATTTGTGAGTACAAT
	RPGR	CCCGGTAAATTCTGGTTTAAA
	RPGR	CCTCCAATAGAAGGGACTCTT
	RPGR	GCTACGACTATCGAAGCATTT
	RPGR	CCTGGATCTCTTGTGGATATT
#211	RPGRIP1	GAATGGAGTATCTTAGCCTTA
	RPGRIP1	GTAGCCAGTAAACCCAGTGAA
	RPGRIP1	GCTGACAATGATAATAGAGAT
	RPGRIP1	CCATGCTATTTACAAGGAGAT
	RPGRIP1	CCTACCACTTTCTGCACCTAT
#212	RRM2B	GCTGACAGATTACTTGTGGAA
	RRM2B	GCGATGGATAGCAGATAGAAA
	RRM2B	GCTAAAGAAGAGAGGTCTTAT
	RRM2B	GCAGCCAGTGATGGAATTGTA
	RRM2B	CCGGTTTGTCATCTTTCCAAT
#213	RTN1	CGTGTTACACATCTCTCATTT
	RTN1	GCAAAGGGATTATCGTATGAA
	RTN1	CGTGGCTTATTTAGTTCTGAT
	RTN1	GCTCTGATGCAATAGTGGAAA
	RTN1	CCCAAAGTGCTGGGATTACAA
#214	RTN2	CAAAGCTAAGATCCGAGCTAA
	RTN2	GCTGTTTACAAGACGGTTCCA
	RTN2	CAATGGTTTGACTCTTCTCAT
	RTN2	CAATCAGTTGAGCCACATCAA
	RTN2	CATCGCCTTTGATGGTGTAGT
#215	RTN3	GCCACATAACATTTGCACTTT
	RTN3	GAGAACAAACTGAACGACATT
	RTN3	GATGGCATCATCCAAGGAATA
	RTN3	CCTGACTTCTTCACGCGGGTA
	RTN3	CCTGATCTGTGATGGCATCAT
#216	RTN4	GTGGATCTACTCGAACAACAT
	RTN4	GAACCGCAATCAGATCTCTAA
	RTN4	CTACTCGAACAACATCACCTA
	RTN4	CCAGATCAAGTCACACACGCT
	RTN4	CCACCTGTTTCTCCACGGCAA
#217	RTTN	CGATTGATATGTTCTGCACAT
	RTTN	CCCTGAAATCTTAACAGGATA
	RTTN	CTGACAACTTTCTGTGCCTTT
	RTTN	CCCAAGATCCTGGCTAATGAA
	RTTN	GCTGATACAAAGCGTCCTCTA
#218	SAS-6	GCTACTAAGCAACTGGACTTT
	SAS-6	GCTGTTAAAGACTGGATACTT
	SAS-6	GATGGCACTTTAGGAGCATTA
	SAS-6	CTAGTGAGAAAGCAAGATGTA
	SAS-6	CTTCCCTGTAACTGAAAGTTT
#219	SDCCAG8	GCTGTTAATCAGCTCAAAGAT
	SDCCAG8	GCACAGAGAGTTCAGAGCAAA
	SDCCAG8	GATAGCATTCAGCAGAGCTTT
	SDCCAG8	GCTATTAATCAACTGGAGGAA
	SDCCAG8	GCAGAAGCATTCACCAACTGA
#220	SESN1	CCAGGACCAATGGTAGACAAA
	SESN1	CGTTTGGATAACATTACGTTA
	SESN1	GCTTTCTAAGAGGTGTCCCTT
	SESN1	GCTTCTTATAGAAGCTAGGAT
	SESN1	GCAAAGAATGGGACTTGGATA
#221	SFI1	GCGATTACTACGGAAGGTCTT
	SFI1	CTGCTGTGCAAATGTATCGAA
	SFI1	GAGTTACCTAGTACCAGTCAT
	SFI1	CGACAGCTTCTGTATAGGTCT
	SFI1	CGCCTGTAATCCCAGCACTTT
#222	SFN	CTGCCTCTGATCGTAGGAATT
	SFN	GCTGTCCAGTATTGAGCAGAA
	SFN	GACGACAAGAAGCGCATCATT
	SFN	GCTCTCAGTAGCCTATAAGAA
	SFN	CCGGGTCTTCTACCTGAAGAT
#223	SKP1	CCAGGTAGGTAGCACACAGTT
	SKP1	GCAAACTACTTAGACATCAAA
	SKP1	CCAAACAATCTGTGACTATTA
	SKP1	CCTGAAGATGATGAGAACAAA
	SKP1
#224	SKP2	GCCTAAGCTAAATCGAGAGAA
	SKP2	CCACGATCATTTATGGACCAA
	SKP2	CCATTGTCAATACTCTCGCAA
	SKP2	AGGCCAACTATTGGCAACAAA
	SKP2	GATAGTGTCATGCTAAAGAAT
#225	SMAD2	CCAGTAATAGTTGCATTGATA
	SMAD2	CCCATCAAATTCAGAGAGGTT
	SMAD2	GCGTTGCTCAAGCATGTCATA
	SMAD2	CGATTAGATGAGCTTGAGAAA
	SMAD2	CCTAAGTGATAGTGCAATCTT
#226	SMAD3	CTGTGTGAGTTCGCCTTCAAT
	SMAD3	CCGCTGTTCCAGTGTGTCTTA
	SMAD3	CCCAGCACATAATAACTTGGA
	SMAD3	CATCTCCTACTACGAGCTGAA
	SMAD3	GAGCCTGGTCAAGAAACTCAA
#227	SMAD4	GCAGACAGAAACTGGATTAAA
	SMAD4	CCTGAGTATTGGTGTTCCATT
	SMAD4	GCTGCTGGAATTGGTGTTGAT
	SMAD4	CGAGTTGTATCACCTGGAATT
	SMAD4	GTACTTCATACCATGCCGATT
#228	SMC1A	CGGCGTATTGATGAAATCAAT
	SMC1A	CGACAGATTATCGGACCATTT
	SMC1A	GCCGGGACTGTATTCAGTATA
	SMC1A	CCAACAAGGAAATGACCCATT
	SMC1A	CCAACATTGATGAGATCTATA
#229	SMC1B	CCAGGAAGATATCTTACTGAA
	SMC1B	CCAGTTTCAGATGATAGTCAT
	SMC1B	CATGGAGAAGTTCAGGGAAAT
	SMC1B	CAGTGAATGAACTCATGGCAA
	SMC1B	CGAAGAGGATGCACAGTTTAA
#230	SMC3
	SMC3	GCAGTGCAACACAGAATTAAA
	SMC3	CGAGTAGAGACTTATCTCAAT
	SMC3	CCAAGTAGAACAGGAACTTAA
	SMC3	CAGTGAAGTATTCCAGAAGTT
#231	SPICE1	CCGTACTATAAGCTGTGGTAT
	SPICE1	GTGACTGATCTAACCGTTCAT
	SPICE1	GAAAGGACATAATGACACGAA
	SPICE1	CCCATTTGAAAGTCAGACATA
	SPICE1	GCTGAGAACAAATGAGTCATT
#232	STAG1	GCAGCTATCATAGAAGATGAT
	STAG1	GCCCGAATGGAAACCTCATTA
	STAG1	GCCAATGAAAGGTTGGAGTTA
	STAG1	GCAGAATTGAAGCTGGAATTA
	STAG1	GCTGGAGAGTTCCTTCACAAA
#233	STAG2	GCTTATGCTTACCAAGATCAA
	STAG2	CCACTGATGTCTTACCGAAAT
	STAG2	CACTATGTAATCCTTTGGCAA
	STAG2	CCAACGTGAATACTACTGTTA
	STAG2	GCAGTTCTTACAGCTTTGTTT
#234	STARD3	GAGATCATCCAGTACAACTTT
	STARD3	CGGCAAGACGTTTATCCTGAA
	STARD3	CAGGAAGAGAACTGGAAGTTT
	STARD3	GACCTGGTTCCTTGACTTCAA
	STARD3	GTTTGCACCTTTGTCTGGATT
#235	CKAP5	GCTGGCGATTATGCAGATTTA
	CKAP5	CCTGCAGCTTTAGTTTACTAA
	CKAP5	GCTAACATAGACGACTTGAAA
	CKAP5	CCAGAGGAATTTCCAAGCATA
	CKAP5	GCACAGAACATAAGCTCCAAT
#236	TBCCD1	GCTTCCTTATTGAAGGTACAA
	TBCCD1	GTTGCATCTTTCACGTTCTTA
	TBCCD1	CCTGTTTGACTGGGAATCCAT
	TBCCD1	CCCAATGCTAGAGGACCATAT
	TBCCD1	GAGGCTCATTTGACAAAGGAT
#237	TCHP	GCGTTTCTTGAGACATCAGTA
	TCHP	GCATGAACTTGCAGGAAAGAA
	TCHP	CAAGAGAACAAACGGTATGAA
	TCHP	CAGAGGAAACTGATTGCTGAA
	TCHP	CGAAATCTTGAGGAGGTGAGA
#238	TFDP1	CCGCTTATTTGCCGTGAGTTT
	TFDP1	CCTACGGCATTTCTCCATGAA
	TFDP1	GTCTTCATAGACCAGAACCTT
	TFDP1	CGACAACCACATCTTACCAAA
	TFDP1	GACGATGACTTCAACGAGAAT
#239	TFDP2	GCTGAGATGATTGAGATGAAA
	TFDP2	CGAAGAGTTTATGATGCTTTA
	TFDP2	CCCTGTTCGTTCAATGATGAA
	TFDP2
	TFDP2	GAGGATCTGAAACTTGCGAAA
#240	TGFB1	ACTGCGGATCTCTGTGTCATT
	TGFB1	CCCGCGTGCTAATGGTGGAAA
	TGFB1	CCGGCCTTTCCTGCTTCTCAT
	TGFB1	CCACAACGAAATCTATGACAA
	TGFB1	CAAGCAGAGTACACACAGCAT
#241	TGFB2	GCGGCCTATTGCTTTAGAAAT
	TGFB2	CGGATTGAGCTATATCAGATT
	TGFB2	GCTTTAGAAATGTGCAGGATA
	TGFB2	CCAAGATTGAACAGCTTTCTA
	TGFB2	CACACTCGATATGGACCAGTT
#242	TGFB3	CCAACCTATTCCGAGCAGAAT
	TGFB3	CGGAATACTATGCCAAAGAAA
	TGFB3	CCATGAACCTAAGGGCTACTA
	TGFB3	GCTGTTGAGAAGAGAGTCCAA
	TGFB3	CCCTCATCTAATCCTCATGAT
#243	TLK1	GCTGAAATTGTAGAGAGTATA
	TLK1	CGGAGAAGAAACAATCGGAAT
	TLK1	GCCACCAAAGATTTCCAACAA
	TLK1	CGGTCTATTGTAATGCAGATT
	TLK1	CCCACACATGAGAAGATCAAA
#244	TLK2	GCAAGACATCCTACAAGAGAA
	TLK2	TCTACATATCAGGGAACTAAA
	TLK2	CGGATTCATAAAGAGCTGGAT
	TLK2	CAGTGAAGTTTACAAGGCATT
	TLK2	TGGTGTTTGACTTCGGAGGAA
#245	TMEM33	CCATTGAGAAACATTTCTCAA
	TMEM33	CGTCTCGAAGAAACCCATATT
	TMEM33	GCTGCCACTACCTGTTGTATT
	TMEM33	ACCCATATTGTCGGACCTTAT
	TMEM33	GCAATTCATGATGACCAATAA
#246	TNFRSF10B	GCAGTCTCATTTGCACCCATA
	TNFRSF10B	CCACAAAGAATCAGGTACAAA
	TNFRSF10B	GCTGAGGACAATGTCCTCAAT
	TNFRSF10B	CTCACTGGAATGACCTCCTTT
	TNFRSF10B	GCAGAAGATTGAGGACCACTT
#247	TOP2	GCCCAAGTGTTCTTTAGCTTT
	TOP2	GCCTGATTTGTCTAAGTTTAA
	TOP2	GCTCCAAATCAATATGTGATT
	TOP2	CCCAACTTTGATGTGCGTGAA
	TOP2	CCTTCAACTATCTTCTTGATA
#248	TOPORS	CCCTTTGGACAGTCTTTATTT
	TOPORS	CCACTATGTAAACAGCCCTTT
	TOPORS	GCAGAAATAGAGATCGTTATT
	TOPORS	GCGATGTTAGTAGATGCTCAT
	TOPORS	CCTGATTCTAAGTGTCCTATA
#249	TP53	CGGCGCACAGAGGAAGAGAAT
	TP53	TCAGACCTATGGAAACTACTT
	TP53	GTCCAGATGAAGCTCCCAGAA
	TP53	CACCATCCACTACAACTACAT
	TP53	GAGGGATGTTTGGGAGATGTA
#250	TP53AIP1	GCTGGACAATAGGACAGATTT
	TP53AIP1	GCCGGTTTATGTCTGTTCTTT
	TP53AIP1	CCTCACAGTCTGCTTCCATTT
	TP53AIP1	GCCGTGATAGAATTAAGTGAT
	TP53AIP1	CCAGGTAACGACATAGGGTTT
#251	TPX2	CCATGTAGTTACTTCCTTTAA
	TPX2	CCGAGCCTATTGGCTTTGATT
	TPX2	CGAGCCTATTGGCTTTGATTT
	TPX2	CCTTTGAGAAAGGCTAATCTT
	TPX2	CGTGAACTTGATCCCAGAATA
#252	TSKS	CCAACGTCTTGAAGCAGAATT
	TSKS	GAAACCCATTCTGGAGGAGTT
	TSKS	TGACGCAGACATCACGGAAAT
	TSKS	CAGAGGCTACACAAGAAGATT
	TSKS	GCAGTCCAAAGAGATCCATGA
#253	TTK	GCAACCACTTATGGTACTGTA
	TTK	GCCAACTTGTTGGTCTGAATT
	TTK	CGGTATTAACTGCCCAAGAAT
	TTK	CCAGTTGTAAAGAATGACTTT
	TTK	GCACAATTTGAACTGTCACAA
#254	WDR90	CCTCAACGTCTTCAGACACTT
	WDR90	CGCTACATCCACGTCCGGTTT
	WDR90	CATCCGTGTGTCTTTCTCCAA
	WDR90	CCTGTGCTTTGAGCCTGCCAT
	WDR90	CCTGAGGCTCAAGGGCGTCAT
#255	WEE1	CCACCCAGAGTAATAGAACAT
	WEE1	CTAGAAAGAGTGCAGAACAAT
	WEE1	GCCTTGTGAATTTGCTGCTAT
	WEE1	AGATGAAACAAGACCTGCTAA
	WEE1	GCCAGTGATTATGAGCTTGAA
#256	WEE2	TTCACTCCAGAGTCCTATAAA
	WEE2	CAGCGCTTCCCAGGTTATATG
	WEE2	CACTAAGTCTGGCAATCATTT
	WEE2	CTCATTGGCTCTGGTCAATAT
	WEE2
#257	YWHAB	CCTCCTTTCTAGCTGAACAAA
	YWHAB	CCAATGCTACACAACCAGAAA
	YWHAB	GCTGAATTGGATACGCTGAAT
	YWHAB	CCCAATGCTACACAACCAGAA
	YWHAB	CGCTGAATGAAGAGTCTTATA
#258	YWHAE	CGCTGAGTGAAGAAAGCTATA
	YWHAE	GCTTAGGTCTTGCTCTCAATT
	YWHAE	CCACAGGTATCTGGCAGAATT
	YWHAE	GCTGACAGTTGAAGAAAGAAA
	YWHAE	CGACGAAATGGTGGAGTCAAT
#259	YWHAG	CCCAAGTAATTGTAGGAAGAT
	YWHAG	CCTGCTGGATAACTACCTGAT
	YWHAG	CACTGTCGAATGAGGAACGAA
	YWHAG	TCTTAACTACTCCGTCTTCTA
	YWHAG	GACGGCAATGAGAAGAAGATT
#260	YWHAH	TGGACACACTAAACGAGGATT
	YWHAH	CTCTCTCCAATGAAGATCGAA
	YWHAH	GAACTGCAATGATTTCCAGTA
	YWHAH	CTACAAGGAAGCCTTTGAAAT
	YWHAH	CCTCTTAGCCAAACAAGCCTT
#261	YWHAQ	GCCCTATGTAACAGCAGAGTA
	YWHAQ	GCTGAACTTGATACACTGAAT
	YWHAQ	CAAACGATAGATAATTCCCAA
	YWHAQ	GCTTAGAGACAACCTAACACT
	YWHAQ	CAGTTGCTTAGAGACAACCTA
#262	YWHAZ	GCAGAGAGCAAAGTCTTCTAT
	YWHAZ	GCAATTACTGAGAGACAACTT
	YWHAZ	GCTCGAGAATACAGAGAGAAA
	YWHAZ	GAGAGGAATCTTCTCTCAGTT
	YWHAZ	CTCTGTGTTCTATTATGAGAT
#263	ZBTB17	GCGGACTTCTATCAGCAGTAT
	ZBTB17	GTGTTCACTTTAAGGCTCATA
	ZBTB17	CCTGTCCAAGCACATCATCAT
	ZBTB17	CGAGTACTTCAAGATGCTCTT
	ZBTB17
