# Supplementary material for: ODF2L acts as a synthetic lethal partner with WEE1 inhibition in epithelial ovarian cancer models
Source: J Clin Invest. 2023 Jan 17;133(2):e161544. doi: 10.1172/JCI161544 (PMC9843051; doi:10.1172/JCI161544)
Supplement: Supplemental table 2 [file jci-133-161544-s021.xlsx]

## Sheet: Sheet1
Sample ID #	Gender	Subtype	Tumor Stage
1	F	High grade serous ovarian cancer	IIIC
2	F	Low grade serous ovarian cancer	I
3	F	Mucinous ovarian cancer	IIIC
4	F	High grade serous ovarian cancer	IIIC
5	F	Mucinous ovarian cancer	I
6	F	Mucinous ovarian cancer, part area Endometrioid ovarian cancer	N.A
7	F	High grade serous ovarian cancer	IIIC
8	F	High grade serous ovarian cancer	IIIC
9	F	Low grade serous ovarian cancer	IVB
10	F	High grade serous ovarian cancer	IIIC
11	F	High grade serous ovarian cancer	N.A
12	F	High grade serous ovarian cancer	IIIA
13	F	High grade serous ovarian cancer	IIB
14	F	High grade serous ovarian cancer	IIIC
15	F	Ovarian clear cell carcinoma	IIIC
16	F	High grade serous ovarian cancer	IIB
17	F	High grade serous ovarian cancer	IIIC
18	F	Ovarian clear cell carcinoma	IIIA
19	F	High grade serous ovarian cancer	IIIC
20	F	High grade serous ovarian cancer	IIIA
21	F	High grade serous ovarian cancer	IIIA
22	F	High grade serous ovarian cancer	IIIC
23	F	High grade serous ovarian cancer	IIIB
24	F	High grade serous ovarian cancer	N.A
25	F	High grade serous ovarian cancer	IIIC
26	F	Mucinous ovarian cancer	III
27	F	Low grade serous ovarian cancer	IIIC
28	F	Low grade serous ovarian cancer	IIIA
29	F	High grade serous ovarian cancer	IVB
30	F	Low grade serous ovarian cancer	IIIA
31	F	High grade serous ovarian cancer	IIIC
32	F	High grade serous ovarian cancer	IIIC
33	F	High grade serous ovarian cancer	IIIC
34	F	High grade serous ovarian cancer	IIIB
35	F	High grade serous ovarian cancer	IVB
36	F	High grade serous ovarian cancer	IVB
37	F	High grade serous ovarian cancer	IIB
38	F	Endometrioid ovarian cancer	I
39	F	Endometrioid ovarian cancer	IVB
40	F	Mucinous ovarian cancer	I
41	F	Endometrioid ovarian cancer	IB
42	F	High grade serous ovarian cancer	IIIC
43	F	High grade serous ovarian cancer	IVB
44	F	Low grade serous ovarian cancer	IIIB
45	F	High grade serous ovarian cancer	IIIC
46	F	Mucinous ovarian cancer	III
47	F	High grade serous ovarian cancer	IIIC
48	F	High grade serous ovarian cancer	I
49	F	High grade serous ovarian cancer	IVB
50	F	High grade serous ovarian cancer	IIB
51	F	Mucinous ovarian cancer	N.A
52	F	Low grade serous ovarian cancer	IIIC
53	F	Mucinous ovarian cancer	N.A
54	F	High grade serous ovarian cancer	IIIC
55	F	High grade serous ovarian cancer	IIIC
56	F	High grade serous ovarian cancer	IIIC
57	F	High grade serous ovarian cancer	IIIC
