# Supplementary material for: ODF2L acts as a synthetic lethal partner with WEE1 inhibition in epithelial ovarian cancer models
Source: J Clin Invest. 2023 Jan 17;133(2):e161544. doi: 10.1172/JCI161544 (PMC9843051; doi:10.1172/JCI161544)
Supplement: Supplemental table 3 [file jci-133-161544-s022.xlsx]

## Sheet: Sheet1
	expression vector	pENTO-D-topo clone primer-F	pENTO-D-topo clone primer-R	LR destination vector
	pLHCX-PKMYT1	CACCATGCTAGAACGGCCTCCTGCAC	TCAGGTTGGGTCTAGGGTGTC	pLHCX-LR
	pLHCX-myc-PKMYT1	CACCATGGAACAAAAACTTATTTCTGAAGAAGATCTGCTAGAACGGCCTCCTGCACTGGCCATGC	TCAGGTTGGGTCTAGGGTGTC	pLHCX-LR
	pET53-DEST-flag-PKMYT1	CACCATGGACTACAAGGACGACGACGACAAGCTAGAACGGCCTCCTGCACTGGCCATGC	TCAGGTTGGGTCTAGGGTGTC	pET53-DEST
	pLX302-CDK1-v5	CACCATGGAAGATTATACCAAAATAGAG	CATCTTCTTAATCTGATTG	pLX302
	pET60-DEST-GST-CDK1	CACCATGGAAGATTATACCAAAATAGAG	TCACATCTTCTTAATCTGATTG	pET60-DEST
	pLHCX-flag-ODF2L-CTD	CACCATGGACTACAAGGACGACGACGACAAG TCATGTGAAGAAATTCTTAGAAAAG	TCATTCAAACATTGTTACATAAG	pLHCX-LR
	pLHCX-flag-ODF2L-NTD	CACCATGGACTACAAGGACGACGACGACAAG GAGAAGGCTGTAAATGATG	TCATTCCTTCTGTTCAGAAATC	pLHCX-LR
	pLHCX-flag-ODF2L-MD	CACCATGGACTACAAGGACGACGACGACAAG ATATTAATAAAAGAATTAGACAC	TCAATTTTTTCCATGGTCTTCC	pLHCX-LR
	pLHCX-ODF2L	CACCATGGAGAAGGCTGTAAATGATG	TCATTCAAACATTGTTACATAAG	pLHCX-LR
	pLHCX-flag-ODF2L	CACCATGGACTACAAGGACGACGACGACAAG GAGAAGGCTGTAAATGATG	TCATTCAAACATTGTTACATAAG	pLHCX-LR
	pET53-DEST-flag-ODF2L	CACCATGGACTACAAGGACGACGACGACAAG GAGAAGGCTGTAAATGATG	TCATTCAAACATTGTTACATAAG	pET53-DEST
